# Supplementary material for: D-GPM: A Deep Learning Method for Gene Promoter Methylation Inference
Source: Genes (Basel). 2019 Oct 14;10(10):807. doi: 10.3390/genes10100807 (PMC6826513; doi:10.3390/genes10100807)
Supplement: Supplementary file 1 [file genes-10-00807-s001.zip]

Archive with 1 entries (1 files):
- The complete evaluation.txt
